# Supplementary material for: CHAC1 blockade suppresses progression of lung adenocarcinoma by interfering with glucose metabolism via hijacking PKM2 nuclear translocation
Source: Cell Death Dis. 2024 Oct 5;15(10):728. doi: 10.1038/s41419-024-07114-6 (PMC11455913; doi:10.1038/s41419-024-07114-6)
Supplement: Supplementary file 4 — Supplementary Data [file 41419_2024_7114_MOESM4_ESM.xlsx]

## Sheet: Sheet1
Table S7.The Gene Ontology analysis of CHAC1 interactome
ID	Biological Process	Matching proteins in your network (labels)
GO:0044238	Primary metabolic process	FKBP4,ASNS,STK10,DLD,SF3A1,RTCB,TTLL12,MYH9,ACO2,SPTLC2,MTHFD1,PCK2,AHCY,GSR,GAPDHS,NAMPT,RPL19,LAP3,PRPF19,GAPDH,USP5,TPI1,RARS,LTF,ENO1,ATIC,GDA,SRSF6,HIST1H4F,GOT2,NUP85,MBOAT7,UBA2,LMAN1,TRIM28,EIF2S3,RBM39,ARF3,RPL35,PSMC1,AARS,MARS,ATP5B,MCM4,LPCAT2,RPL8,DPP9,DARS,YWHAE,PSMD3,SDHA,RAB7A,EIF4A3,RPS11,PGD,PSMA5,EIF2D,EGFR,NONO,GLUD1,NARS2,FARSB,SMARCA5,HNRNPU,RANBP2,LPCAT1,AKR1B1,KPNB1,AP2M1,…
GO:0044237	Cellular metabolic process	FKBP4,ASNS,STK10,DLD,SF3A1,RTCB,TTLL12,ACO2,SPTLC2,MTHFD1,PCK2,AHCY,GSR,GAPDHS,NAMPT,RPL19,PRPF19,GAPDH,USP5,TPI1,RARS,LTF,ENO1,ATIC,GDA,SRSF6,HIST1H4F,GOT2,NUP85,MBOAT7,UBA2,LMAN1,TRIM28,EIF2S3,RBM39,ARF3,RPL35,PSMC1,AARS,MARS,ATP5B,MCM4,LPCAT2,RPL8,PRDX1,DARS,YWHAE,PSMD3,SDHA,RAB7A,VDAC1,EIF4A3,RPS11,PGD,PSMA5,EIF2D,GGCT,EGFR,NONO,GLUD1,NARS2,FARSB,SMARCA5,HNRNPU,RANBP2,LPCAT1,AKR1B1,KPNB1,AP2M…
GO:0008152	Metabolic process	FKBP4,ASNS,STK10,DLD,SF3A1,RTCB,TTLL12,MYH9,ACO2,SPTLC2,MTHFD1,PCK2,AHCY,GSR,GAPDHS,NAMPT,RPL19,LAP3,PRPF19,GAPDH,USP5,TPI1,RARS,LTF,ENO1,ATIC,GDA,SRSF6,HIST1H4F,GOT2,NUP85,MBOAT7,UBA2,LMAN1,TRIM28,EIF2S3,RBM39,ARF3,RPL35,PSMC1,AARS,MARS,ATP5B,MCM4,LPCAT2,RPL8,PRDX1,DPP9,DARS,YWHAE,PSMD3,SDHA,RAB7A,VDAC1,EIF4A3,RPS11,PGD,PSMA5,EIF2D,ATP6V1A,GGCT,EGFR,NONO,GLUD1,NARS2,FARSB,SMARCA5,HNRNPU,RANBP2,L…
GO:0006096	Glycolytic process	GAPDHS,GAPDH,TPI1,ENO1,PKM,PGAM1,PGM1,PGK1,PFKP,ALDOA,HK1,GPI,ENO2,LDHA
GO:0061621	Canonical glycolysis	GAPDHS,GAPDH,TPI1,ENO1,PKM,PGAM1,PGK1,PFKP,ALDOA,HK1,GPI,ENO2
GO:0000398	mRNA splicing, via spliceosome	SF3A1,PRPF19,SRSF6,EIF4A3,NONO,HNRNPU,U2AF2,DDX23,PABPC1,PRMT5,PRPF31,HNRNPM,HNRNPA1,HNRNPA2B1,PTBP1,SFPQ,PCBP2,DHX9,SYNCRIP,HNRNPR,HNRNPK,SF1,DDX1,DDX39B,DDX17,SMU1,HNRNPF,HSPA8,PUF60,LUC7L2
GO:0008380	RNA splicing	SF3A1,RTCB,PRPF19,SRSF6,RBM39,EIF4A3,NONO,HNRNPU,U2AF2,DDX23,PABPC1,PRMT5,PRPF31,PPP2R1A,HNRNPM,HNRNPA1,HNRNPA2B1,PTBP1,SFPQ,PCBP2,DHX9,SYNCRIP,HNRNPR,HNRNPK,SF1,DDX1,DDX39B,DDX17,SMU1,HNRNPF,ESRP1,HSPA8,PUF60,LUC7L2
GO:0043484	Regulation of rna splicing	PRPF19,SRSF6,RBM39,HNRNPU,U2AF2,KHDRBS1,NCL,HNRNPA1,HNRNPA2B1,PTBP1,HSPA1A,HNRNPK,SF1,AHNAK,DDX17,SMU1,HNRNPF,ESRP1,HSPA8,PUF60
GO:0048024	Regulation of mrna splicing, via spliceosome	PRPF19,SRSF6,RBM39,HNRNPU,U2AF2,KHDRBS1,NCL,HNRNPA1,HNRNPA2B1,PTBP1,HNRNPK,SF1,DDX17,SMU1,HSPA8,PUF60
GO:0000380	Alternative mrna splicing, via spliceosome	SRSF6,HNRNPM,SFPQ,DHX9,DDX17,PUF60
GO:0000245	Spliceosomal complex assembly	SF3A1,PRPF19,SRSF6,DDX23,SF1,DDX1,DDX39B,PUF60,LUC7L2
GO:0000381	Regulation of alternative mrna splicing, via spliceosome	SRSF6,HNRNPU,KHDRBS1,HNRNPA1,PTBP1,SF1,DDX17,SMU1,PUF60
GO:0048025	Negative regulation of mrna splicing, via spliceosome	SRSF6,U2AF2,HNRNPA2B1,PTBP1,HNRNPK
GO:0006376	mRNA splice site selection	SF3A1,SRSF6,SF1,PUF60,LUC7L2
GO:0033120	Positive regulation of rna splicing	PRPF19,U2AF2,NCL,HSPA1A,HSPA8
